# Supplementary material for: Maternal Separation Combined With Limited Bedding Increases Anxiety-Like Behavior and Alters Hypothalamic-Pituitary-Adrenal Axis Function of Male BALB/cJ Mice
Source: Front Behav Neurosci. 2020 Nov 12;14:600766. doi: 10.3389/fnbeh.2020.600766 (PMC7693708; doi:10.3389/fnbeh.2020.600766)
Supplement: Supplementary file 2 [file Data_Sheet_1.XLSX]

## Sheet: Raw Data
Maternal Behavior (frequency)								Litter weight (g)
Animal	Arched-back nursing	Passive nursing	Licking/ Grooming	Total maternal behavior	Total non-maternal behavior	Nest exits		Litter	Postnatal day 2	Postnatal day 16
Dam CT1	99	85	12	210	221	11		Litter CT1	1.98	7.8
Dam CT2	106	124	17	250	176	7		Litter CT2	2.03	7.89
Dam CT3	154	25	12	214	215	10		Litter CT3	2	8.18
Dam CT4	118	53	11	198	220	5		Litter CT4	1.78	8.2
Dam CT5	80	75	16	141	284	6		Litter CT5	1.94	7.88
Dam CT6	155	57	32	254	168	3		Litter CT6	2.12	8.4
Dam CT7	48	80	15	155	263	6		Litter CT7	1.9	6.9
Dam ELS1	30	118	26	264	203	47		Litter ELS1	2.15	6.61
Dam ELS2	77	93	50	256	193	30		Litter ELS2	1.82	6.82
Dam ELS3	68	168	30	296	158	34		Litter ELS3	1.84	6.28
Dam ELS4	72	176	36	319	135	35		Litter ELS4	1.8	7.16
Dam ELS5	29	124	27	237	210	31		Litter ELS5	1.83	7.32
Dam ELS6	98	133	30	319	133	31		Litter ELS6	2	6.4
Dam ELS7	40	158	32	280	175	37		Litter ELS7	2.12	6.38
Individual weight (g)			Open Field Measures					Elevated Plus Maze Measures					Light/Dark Measures					Anxiety-like score
Animal	Postnatal day 53		Animal	Distance (m)	Time in the center (s)	Entries in the center (n)		Animal	Time in the open arms (s)	Entries in the open arms (n)	Head dips (n)		Animal	Time in light zone (s)	Transitions (n)	Head pokes (n)		Animal	Z-score
CT1	25.1		CT1	1.745	0	0		CT1	17.8	1	22		CT1	294.8	9	26		CT1	-0.0705
CT2	25.5		CT2	3.014	0.3	1		CT2	80.6	5	13		CT2	412.6	9	28		CT2	-1.1588
CT3	24.6		CT3	1.47	0	0		CT3	6.4	6	11		CT3	98.8	5	59		CT3	0.5914
CT4	22.4		CT4	7.879	17.7	3		CT4	29.3	3	20		CT4	271.6	5	20		CT4	-0.5116
CT5	22.3		CT5	1.69	32.9	9		CT5	21.5	4	34		CT5	146.3	11	59		CT5	-0.3933
CT6	24.9		CT6	9.115	39	12		CT6	22.1	7	33		CT6	384.4	26	55		CT6	-1.1601
CT7	24.1		CT7	13.368	42.2	15		CT7	93.7	5	31		CT7	115.2	19	49		CT7	-1.3839
CT8	24.6		CT8	7.264	35.9	18		CT8	7.4	1	13		CT8	201.5	11	24		CT8	-0.4293
CT9	23.4		CT9	1.734	10.1	1		CT9	62.5	3	26		CT9	295	6	33		CT9	-0.8245
CT10	23		CT10	5.382	41.9	12		CT10	0	0	7		CT10	44.2	5	21		CT10	-0.2429
ELS1	25.1		ELS1	1.856	0.3	1		ELS1	2	1	29		ELS1	37.3	5	23		ELS1	0.803
ELS2	25.5		ELS2	1.959	0	0		ELS2	0	1	26		ELS2	8.5	3	6		ELS2	0.9104
ELS3	24.6		ELS3	11.865	0	0		ELS3	23.9	0	11		ELS3	25.8	3	8		ELS3	0.5719
ELS4	22.4		ELS4	2.424	0.5	1		ELS4	4.4	1	12		ELS4	71.7	3	4		ELS4	0.6779
ELS5	22.3		ELS5	6.07	12.2	5		ELS5	5.5	4	18		ELS5	27	3	8		ELS5	0.5441
ELS6	24.9		ELS6	3.911	17.3	7		ELS6	0	1	16		ELS6	169.5	7	10		ELS6	0.1272
ELS7	24.1		ELS7	13.102	0.6	1		ELS7	3.6	3	4		ELS7	74.3	3	13		ELS7	0.6787
ELS8	24.6		ELS8	1.241	0	0		ELS8	1.2	0	12		ELS8	33.6	6	14		ELS8	0.8288
ELS9	23.4		ELS9	10.537	3.3	2		ELS9	0.4	2	12		ELS9	69	3	8		ELS9	0.6767
ELS10	23		ELS10	3.913	25.4	0		ELS10	34.1	1	21		ELS10	86.7	2	6		ELS10	-0.235
mPFC gene expression analysis					Plasma analysis
Animal	Fold change Nr3c1	Fold change Crh	Fold change Crhr1		Animal	Corticosterone (pg/mL)
CT1	2.12874	0.747425	1.1708		CT1	204.861
CT2	0.952638	1.01396	1.23756		CT2	454.463
CT3	0.482968	0.678302	0.542427		CT3	407.325
CT4	1.07177	0.476319	0.833642		CT4	171.527
CT5	1.02101	1.32869	0.822165		CT5	485.127
CT6	0.817902	1.08674	1.57735		CT6	575.431
CT7	0.664343	0.913831	2.05267		CT7	63.0349
CT8	0.632878	1.69349	0.573355		CT8	328.008
					CT9	555.601
ELS1	0.920188	1.23971	1.1708
ELS2	0.45376	1.59107	1.05519		ELS1	211.065
ELS3	1	1.16473	0.833642		ELS2	7.13412
ELS4	1.08674	1.18099	1.47172		ELS3	4.94225
ELS5	0.493116	1.55833	1.12311		ELS4	191.585
ELS6	0.692555	3.27161	0.677128		ELS5	145.928
ELS7	0.870551	2.2974	1.0122		ELS6	38.1769
ELS8	1.16473	1	1.50264		ELS7	35.3982
ELS9	1.23114	10.43481*	1.05519		ELS8	155.61
ELS10	0.275476	12.66990*	1.87579		ELS9	11.7361
* excluded from statistical analysis (outlier)
